# Supplementary material for: Arterial Tortuosity and Its Correlation with White Matter Hyperintensities in Acute Ischemic Stroke
Source: Neural Plast. 2022 Mar 24;2022:4280410. doi: 10.1155/2022/4280410 (PMC8970938; doi:10.1155/2022/4280410)
Supplement: Supplementary Materials — Supplementary Figure 1: flow diagram of the study design. Supplementary Figure 2: measurement of arterial tortuosity by location from CTA. Supplementary Table 1: arterial tortuosity of patients with acute ischemic stroke and control subjects. Supplementary Table 2: baseline characteristics of severity of white matter hyperintensities in patients with acute ischemic stroke. Supplementary Table 3: arterial tortuosity by severity of white matter hyperintensities in patients with acute ischemic stroke. Supplementary Table 4: correlation analysis of each arterial tortuosity with WMH severity in AIS patients. Checklist of items that should be included in reports of observational studies. [file 4280410.f1.zip]

Archive with 2 entries (2 files):
- 4280410.f1/STROBE Checklist.doc
- 4280410.f1/SUPPLEMENTAL MATERIAL.docx
